# Supplementary material for: Cerebral Malformations in Calves Presumed to Be Associated with an Outbreak of Bluetongue Virus Serotype 3 Infection
Source: Animals (Basel). 2025 Aug 11;15(16):2359. doi: 10.3390/ani15162359 (PMC12382794; doi:10.3390/ani15162359)
Supplement: Supplementary file 1 [file animals-15-02359-s001.zip]

Archive with 1 entries (1 files):
- animals-3717138-supplementary.pdf
